# Supplementary material for: Epibiotic Fungal Communities of Three Tomicus spp. Infesting Pines in Southwestern China
Source: Microorganisms. 2019 Dec 20;8(1):15. doi: 10.3390/microorganisms8010015 (PMC7023379; doi:10.3390/microorganisms8010015)
Supplement: Supplementary file 1 [file microorganisms-08-00015-s001.zip]

Archive with 7 entries (6 files):
- Supplementary Materials/Supplementary Figure S1.pdf
- Supplementary Materials/Supplementary Figure S2.pdf
- Supplementary Materials/Supplementary-Table. 1.doc
- Supplementary Materials/Supplementary-Table. 2.docx
- Supplementary Materials/Supplementary-Table. 3.docx
- Supplementary Materials/Supplementary-Table. 4.docx
- Supplementary Materials/
